# Supplementary material for: The Expression of Serglycin Is Required for Active Transforming Growth Factor β Receptor I Tumorigenic Signaling in Glioblastoma Cells and Paracrine Activation of Stromal Fibroblasts via CXCR-2
Source: Biomolecules. 2024 Apr 10;14(4):461. doi: 10.3390/biom14040461 (PMC11048235; doi:10.3390/biom14040461)
Supplement: Supplementary file 1 [file biomolecules-14-00461-s001.zip]

Archive with 12 entries (11 files):
- File S1.pdf
- File S2/
- File S2/BLOT B-ACTIN -1.TIF
- File S2/BLOT B-ACTIN -2.TIF
- File S2/BLOT B-ACTIN -3.TIF
- File S2/BLOT B-ACTIN MODIFIED.tif
- File S2/BLOT TGFBRI -1.TIF
- File S2/BLOT TGFBRI -2.TIF
- File S2/BLOT TGFBRI -3.TIF
- File S2/BLOT TGFBRI -4.TIF
- File S2/BLOT TGFBRI -5.TIF
- File S2/BLOT TGFBRI MODIFIED.tif
